# Supplementary material for: Short Time-Series Expression Transcriptome Data Reveal the Gene Expression Patterns of Dairy Cow Mammary Gland as Milk Yield Decreased Process
Source: Genes (Basel). 2021 Jun 20;12(6):942. doi: 10.3390/genes12060942 (PMC8235497; doi:10.3390/genes12060942)
Supplement: Supplementary file 1 [file genes-12-00942-s001.zip]

Archive with 16 entries (14 files):
- genes-1166096-supplementary/
- genes-1166096-supplementary/supplementary materials/
- genes-1166096-supplementary/supplementary materials/File S1. The statistical data of acinar area, lipid droplet area and cell nucleus numbers.xlsx
- genes-1166096-supplementary/supplementary materials/Supplementary figures.pdf
- genes-1166096-supplementary/supplementary materials/Table S1. The primers used to qRT-PCR..pdf
- genes-1166096-supplementary/supplementary materials/Table S10. Significantly enriched gene ontology (GO) terms related to material binding during peak and mid lactation.pdf
- genes-1166096-supplementary/supplementary materials/Table S11. Significantly enriched gene ontology (GO) terms related to cell apoptosis and proliferation during peak and late lactation.pdf
- genes-1166096-supplementary/supplementary materials/Table S12. Significantly enriched gene ontology (GO) terms related to energy metabolism during peak and late lactation.pdf
- genes-1166096-supplementary/supplementary materials/Table S2. Milk yield and , milk composition and somatic cell count of the 33 cows in the 90th, 180th and 270th day after lactation.pdf
- genes-1166096-supplementary/supplementary materials/Table S3. Basic information of sequencing reads and bases.pdf
- genes-1166096-supplementary/supplementary materials/Table S4. Top 20 significantly enriched gene ontology (GO) terms in each category during peak and mid lactation..pdf
- genes-1166096-supplementary/supplementary materials/Table S5. Top 20 significantly enriched gene ontology (GO) terms in each category during peak and late lactation..pdf
- genes-1166096-supplementary/supplementary materials/Table S6. Key significantly enriched gene ontology (GO) terms in profile 15..pdf
- genes-1166096-supplementary/supplementary materials/Table S7. Significantly enriched gene ontology (GO) terms and KEGG pathway related to milk fat synthesis in profile 0..pdf
- genes-1166096-supplementary/supplementary materials/Table S8. Significantly enriched gene ontology (GO) terms related to protein synthesis in profile 12..pdf
- genes-1166096-supplementary/supplementary materials/Table S9. Significantly enriched gene ontology (GO) terms related to cell proliferation and apoptotic during peak and mid lactation.pdf
