# Supplementary material for: Short Time-Series Expression Transcriptome Data Reveal the Gene Expression Patterns of Dairy Cow Mammary Gland as Milk Yield Decreased Process
Source: Genes (Basel). 2021 Jun 20;12(6):942. doi: 10.3390/genes12060942 (PMC8235497; doi:10.3390/genes12060942)
Supplement: Supplementary file 1 [file genes-12-00942-s001.zip › genes-1166096-supplementary/supplementary materials/File S1. The statistical data of acinar area, lipid droplet area and cell nucleus numbers.xlsx]

## Sheet: Acinar area
Acinar area
90 d		180 d		270 d
#Total Count:	11	#Total Count:	20	#Total Count:	55		Average acinar area (μm2)
Obj#	Area (μm2)	Obj#	Area (μm2)	Obj#	Area (μm2)		90 d	180 d	270 d
2	1332679	66	279167	29	351138		464888	154808	46895.7
6	573622	51	275728	4	173828
1	542715	76	272178	46	134213
9	484402	18	242750	52	126138
10	440527	55	235026	6	112070
12	438242	1	211044	13	106639
8	323706	50	174861	7	103452
3	303117	32	165667	31	85518
4	294943	2	139979	36	81677.9
7	231678	30	133568	43	65561.8
5	148137	35	127041	1	64726.4
		49	127004	40	63085.9
		37	125837	49	57394.2
		10	121720	34	45989
		38	112465	11	42114.3
		58	106176	12	41687.7
		21	82905.5	51	38298.8
		15	62391.2	38	37886.4
		3	55223	44	36190.2
		31	45423.1	55	35164.9
				3	35136.6
				28	33803.4
				26	33449.6
				16	32143.2
				50	31593.1
				21	31206.8
				53	30325.5
				45	30057.2
				19	28520.6
				18	28511.4
				14	27888.6
				24	26531.3
				48	26269.3
				33	25346.4
				25	24955.9
				47	23999.7
				39	23915
				54	23421.4
				27	22890.3
				20	21209.7
				22	19562.2
				2	19365.2
				17	18070.8
				9	16549
				30	16298.3
				42	15868.2
				5	14854.2
				32	14779.3
				23	14395.9
				8	14301.2
				10	13428.4
				37	13279.4
				35	10977.3
				15	7490.29
				41	6093.5
Note 1: The table cells highlighted with yellow are the acini with the upper quartile of area, the median of area, or the lower quartile of area. Lipid droplet area is quantified in these acini.

## Sheet: Lipid droplet area
#Total Count:	24
Acinus	6		Lipid droplet area
Llipid droplet	Area			Total	Upper quartile		Median		Lower quartile
1	2109.31		Point	The average area (μm2)	Acinus	Average lipid droplet area (μm2)	Acinus	Average lipid droplet area (μm2)	Acinus	Average lipid droplet area (μm2)
2	1340.3		90 d	1348.73 ± 56.33	6	1385.1	12	1283.84	4	1377.26
3	1580.4		180 d	1336.74 ± 69.80	55	1269.01	30	1408.45	58	1332.77
4	665.207		270 d	1355.03 ± 35.65	34	1396.15	45	1335.98	2	1332.96
5	1064.19
6	463.244
7	994.986
8	853.753
9	4174.14
10	4432.6
11	439.941
12	2005.51
13	318.48
14	1037.36
15	587.529
16	658.852
17	1839.56
18	2040.11
19	261.281
20	1824.02
21	1350.89
22	1633.36
23	1687.73
24	711.814
25	1049.36
26	932.844
27	1321.94
28	1668.67
29	1141.16
30	1129.16
#Total Count:	62
Acinus	12
Llipid droplet	Area
1	759.127
2	1647.48
3	855.166
4	2348
5	2228.66
6	1033.83
7	987.925
8	1535.91
9	2153.1
10	1117.15
11	2334.58
12	1949.02
13	1168.7
14	1162.35
15	1477.3
16	1069.84
17	1429.28
18	1230.14
19	644.022
20	1377.02
21	1155.99
22	2286.56
23	612.245
24	1037.36
25	2496.29
26	871.407
27	585.411
28	2730.03
29	450.533
30	944.142
31	2696.84
32	430.054
33	326.248
34	735.824
35	565.638
36	487.96
37	1231.55
38	953.322
39	1900.29
40	1458.23
41	663.089
42	795.848
43	1196.24
44	801.497
45	1615.7
46	1658.78
47	497.14
48	2538.66
49	642.61
50	832.568
51	3078.17
52	1255.56
53	348.139
54	1456.11
55	417.343
56	1073.37
57	1778.83
58	3640.99
59	696.985
60	713.933
61	732.293
62	699.809
#Total Count:	76
Acinus	4
Llipid droplet	Area
1	623.544
2	1469.53
3	487.96
4	1002.75
5	1276.04
6	396.159
7	479.486
8	428.642
9	1009.11
10	423.699
11	6402.8
12	3402.3
13	858.696
14	1218.13
15	664.501
16	1617.12
17	835.393
18	3065.46
19	889.768
20	331.897
21	877.763
22	232.328
23	315.656
24	193.489
25	1933.48
26	706.871
27	2240.66
28	907.422
29	1077.61
30	783.137
31	2742.04
32	894.005
33	1362.19
34	523.974
35	850.222
36	457.595
37	463.244
38	1062.07
39	1219.55
40	958.972
41	696.985
42	1025.35
43	1288.05
44	3148.08
45	2303.51
46	1987.15
47	1552.86
48	833.274
49	437.116
50	1484.36
51	541.628
52	3758.92
53	1843.09
54	1499.89
55	2840.2
56	2282.32
57	419.462
58	336.841
59	4155.78
60	240.096
61	1517.55
62	2568.32
63	349.552
64	540.922
65	2364.24
66	2418.61
67	1327.59
68	1739.99
69	2475.81
70	770.426
71	764.07
72	1708.21
73	1800.72
74	490.078
75	2388.96
76	2682.01

## Sheet: Cell nucleus number
Cell nucleus number
Point	Acinus	Cell nucleus number	Acinus	Cell nucleus number
90 d	9	44	10	41
180 d	2	19	32	22
270 d	34	13	49	14
